# Supplementary material for: Dose-Dependent but Non-Interactive Effects of Ochratoxin A and Selenomethionine on Hepatic Lipid Metabolism and Oxidative Stress in Broiler Chickens
Source: Toxins (Basel). 2025 Nov 25;17(12):568. doi: 10.3390/toxins17120568 (PMC12737607; doi:10.3390/toxins17120568)
Supplement: Supplementary file 1 [file toxins-17-00568-s001.zip]

Archive with 1 entries (1 files):
- toxins-3985825-supplementary.pdf
